# Supplementary material for: Genetic evidence for causal association between migraine and dementia: a mendelian randomization study
Source: BMC Med Genomics. 2024 Jul 5;17:180. doi: 10.1186/s12920-024-01956-x (PMC11229492; doi:10.1186/s12920-024-01956-x)
Supplement: Supplementary file 1 — Supplementary Material 1 [file 12920_2024_1956_MOESM1_ESM.xlsx]

## Sheet: Table S1
Supplementary Table S1 Characteristics of SNPs used as genetic instruments in the present MR study
Exposure: Migraine; Outcome: Any Dementia
SNP	Effect allele	Other allele	EAF	β	SE	P
rs10166942	C	T	0.196551	-0.114712	0.009744	5.89e-32
rs1019990	T	C	0.298565	-0.055414	0.008378	3.87e-11
rs10234636	C	T	0.886363	-0.109622	0.011679	6.6e-21
rs1025497	G	A	0.626571	0.049928	0.007913	2.89e-10
rs10456100	T	C	0.282908	0.060734	0.008469	7.75e-13
rs10849061	T	C	0.513723	-0.063157	0.007592	9.36e-17
rs11153082	G	A	0.323576	0.097701	0.008039	6.02e-34
rs11172113	C	T	0.422603	-0.117366	0.007757	1.15e-51
rs11187838	A	G	0.432135	-0.06569	0.00771	1.68e-17
rs112255710	T	C	0.077739	-0.099362	0.014625	1.13e-11
rs11624776	C	A	0.313198	-0.05158	0.008396	8.34e-10
rs11657101	A	G	0.371153	0.061037	0.009261	4.54e-11
rs11782673	G	A	0.164018	-0.057013	0.010327	3.46e-08
rs12025158	A	G	0.351341	0.050878	0.007959	1.69e-10
rs13078967	C	A	0.026643	-0.16296	0.025239	1.11e-10
rs17303101	A	G	0.292176	0.069093	0.008418	2.37e-16
rs1925950	A	G	0.647019	-0.076042	0.007921	8.49e-22
rs2078371	C	T	0.118133	0.130542	0.011465	5.34e-30
rs2672592	T	G	0.362116	0.044135	0.007855	1.97e-08
rs28451064	A	G	0.133371	-0.065956	0.011788	2.26e-08
rs34273564	T	C	0.482779	0.042292	0.007631	3.06e-08
rs42854	C	G	0.688121	-0.064462	0.008085	1.63e-15
rs4910165	G	C	0.677481	0.066382	0.008157	4.23e-16
rs6046147	T	C	0.248893	0.062723	0.008693	5.61e-13
rs6057599	T	C	0.339255	0.044739	0.008084	3.2e-08
rs6904682	T	C	0.445564	-0.045142	0.007638	3.52e-09
rs72926788	C	T	0.037038	-0.130256	0.0232	2.02e-08
rs7371912	A	G	0.307506	0.047106	0.008293	1.38e-08
rs7518255	A	G	0.218005	0.121654	0.00901	1.66e-41
rs7684253	T	C	0.551057	0.043886	0.007653	1e-08
rs7757975	T	G	0.157621	0.089493	0.01037	6.47e-18
rs8075138	T	C	0.39747	0.047889	0.007813	9.07e-10
rs9349379	G	A	0.410943	-0.083752	0.007953	6.69e-26
rs950570	T	C	0.070055	0.084732	0.014888	1.29e-08
rs953588	T	C	0.376122	0.053487	0.007802	7.38e-12
Exposure: Migraine; Outcome: Alzheimer’s disease
SNP	Effect allele	Other allele	EAF	β	SE	P
rs10166942	C	T	0.196551	-0.114712	0.009744	5.89e-32
rs1019990	T	C	0.298565	-0.055414	0.008378	3.87e-11
rs10234636	C	T	0.886363	-0.109622	0.011679	6.6e-21
rs1025497	G	A	0.626571	0.049928	0.007913	2.89e-10
rs10456100	T	C	0.282908	0.060734	0.008469	7.75e-13
rs10849061	T	C	0.513723	-0.063157	0.007592	9.36e-17
rs11153082	G	A	0.323576	0.097701	0.008039	6.02e-34
rs11172113	C	T	0.422603	-0.117366	0.007757	1.15e-51
rs11187838	A	G	0.432135	-0.06569	0.00771	1.68e-17
rs112255710	T	C	0.077739	-0.099362	0.014625	1.13e-11
rs11624776	C	A	0.313198	-0.05158	0.008396	8.34e-10
rs11657101	A	G	0.371153	0.061037	0.009261	4.54e-11
rs11782673	G	A	0.164018	-0.057013	0.010327	3.46e-08
rs12025158	A	G	0.351341	0.050878	0.007959	1.69e-10
rs13078967	C	A	0.026643	-0.16296	0.025239	1.11e-10
rs17303101	A	G	0.292176	0.069093	0.008418	2.37e-16
rs1925950	A	G	0.647019	-0.076042	0.007921	8.49e-22
rs2078371	C	T	0.118133	0.130542	0.011465	5.34e-30
rs2672592	T	G	0.362116	0.044135	0.007855	1.97e-08
rs28451064	A	G	0.133371	-0.065956	0.011788	2.26e-08
rs34273564	T	C	0.482779	0.042292	0.007631	3.06e-08
rs4075749	G	A	0.314101	0.046128	0.008158	1.61e-08
rs42854	C	G	0.688121	-0.064462	0.008085	1.63e-15
rs4910165	G	C	0.677481	0.066382	0.008157	4.23e-16
rs6046147	T	C	0.248893	0.062723	0.008693	5.61e-13
rs6057599	T	C	0.339255	0.044739	0.008084	3.2e-08
rs6904682	T	C	0.445564	-0.045142	0.007638	3.52e-09
rs72926788	C	T	0.037038	-0.130256	0.0232	2.02e-08
rs7518255	A	G	0.218005	0.121654	0.00901	1.66e-41
rs7684253	T	C	0.551057	0.043886	0.007653	1e-08
rs7757975	T	G	0.157621	0.089493	0.01037	6.47e-18
rs8075138	T	C	0.39747	0.047889	0.007813	9.07e-10
rs9349379	G	A	0.410943	-0.083752	0.007953	6.69e-26
rs950570	T	C	0.070055	0.084732	0.014888	1.29e-08
rs953588	T	C	0.376122	0.053487	0.007802	7.38e-12
Exposure: Migraine; Outcome: Vascular dementia
SNP	Effect allele	Other allele	EAF	β	SE	P
rs10166942	C	T	0.196551	-0.114712	0.009744	5.89e-32
rs1019990	T	C	0.298565	-0.055414	0.008378	3.87e-11
rs10234636	C	T	0.886363	-0.109622	0.011679	6.6e-21
rs1025497	G	A	0.626571	0.049928	0.007913	2.89e-10
rs10456100	T	C	0.282908	0.060734	0.008469	7.75e-13
rs10849061	T	C	0.513723	-0.063157	0.007592	9.36e-17
rs11153082	G	A	0.323576	0.097701	0.008039	6.02e-34
rs11172113	C	T	0.422603	-0.117366	0.007757	1.15e-51
rs11187838	A	G	0.432135	-0.06569	0.00771	1.68e-17
rs112255710	T	C	0.077739	-0.099362	0.014625	1.13e-11
rs11624776	C	A	0.313198	-0.05158	0.008396	8.34e-10
rs11657101	A	G	0.371153	0.061037	0.009261	4.54e-11
rs11782673	G	A	0.164018	-0.057013	0.010327	3.46e-08
rs12025158	A	G	0.351341	0.050878	0.007959	1.69e-10
rs13078967	C	A	0.026643	-0.16296	0.025239	1.11e-10
rs17303101	A	G	0.292176	0.069093	0.008418	2.37e-16
rs1925950	A	G	0.647019	-0.076042	0.007921	8.49e-22
rs2078371	C	T	0.118133	0.130542	0.011465	5.34e-30
rs2672592	T	G	0.362116	0.044135	0.007855	1.97e-08
rs28451064	A	G	0.133371	-0.065956	0.011788	2.26e-08
rs34273564	T	C	0.482779	0.042292	0.007631	3.06e-08
rs42854	C	G	0.688121	-0.064462	0.008085	1.63e-15
rs4910165	G	C	0.677481	0.066382	0.008157	4.23e-16
rs6046147	T	C	0.248893	0.062723	0.008693	5.61e-13
rs6057599	T	C	0.339255	0.044739	0.008084	3.2e-08
rs6904682	T	C	0.445564	-0.045142	0.007638	3.52e-09
rs72926788	C	T	0.037038	-0.130256	0.0232	2.02e-08
rs7371912	A	G	0.307506	0.047106	0.008293	1.38e-08
rs7518255	A	G	0.218005	0.121654	0.00901	1.66e-41
rs7684253	T	C	0.551057	0.043886	0.007653	1e-08
rs7757975	T	G	0.157621	0.089493	0.01037	6.47e-18
rs8075138	T	C	0.39747	0.047889	0.007813	9.07e-10
rs9349379	G	A	0.410943	-0.083752	0.007953	6.69e-26
rs950570	T	C	0.070055	0.084732	0.014888	1.29e-08
rs953588	T	C	0.376122	0.053487	0.007802	7.38e-12
Exposure: Migraine; Outcome: Frontotemporal dementia
SNP	Effect allele	Other allele	EAF	β	SE	P
rs10166942	C	T	0.196551	-0.114712	0.009744	5.89e-32
rs1019990	T	C	0.298565	-0.055414	0.008378	3.87e-11
rs10218452	G	A	0.224095	0.122225	0.009109	5.22e-41
rs10234636	C	T	0.886363	-0.109622	0.011679	6.6e-21
rs1025497	G	A	0.626571	0.049928	0.007913	2.89e-10
rs10456100	T	C	0.282908	0.060734	0.008469	7.75e-13
rs10849061	T	C	0.513723	-0.063157	0.007592	9.36e-17
rs11153082	G	A	0.323576	0.097701	0.008039	6.02e-34
rs11172113	C	T	0.422603	-0.117366	0.007757	1.15e-51
rs11187838	A	G	0.432135	-0.06569	0.00771	1.68e-17
rs112255710	T	C	0.077739	-0.099362	0.014625	1.13e-11
rs11624776	C	A	0.313198	-0.05158	0.008396	8.34e-10
rs11657101	A	G	0.371153	0.061037	0.009261	4.54e-11
rs11782673	G	A	0.164018	-0.057013	0.010327	3.46e-08
rs12025158	A	G	0.351341	0.050878	0.007959	1.69e-10
rs17303101	A	G	0.292176	0.069093	0.008418	2.37e-16
rs1925950	A	G	0.647019	-0.076042	0.007921	8.49e-22
rs2078371	C	T	0.118133	0.130542	0.011465	5.34e-30
rs2672592	T	G	0.362116	0.044135	0.007855	1.97e-08
rs28451064	A	G	0.133371	-0.065956	0.011788	2.26e-08
rs34273564	T	C	0.482779	0.042292	0.007631	3.06e-08
rs6046147	T	C	0.248893	0.062723	0.008693	5.61e-13
rs6057599	T	C	0.339255	0.044739	0.008084	3.2e-08
rs6904682	T	C	0.445564	-0.045142	0.007638	3.52e-09
rs72926788	C	T	0.037038	-0.130256	0.0232	2.02e-08
rs7371912	A	G	0.307506	0.047106	0.008293	1.38e-08
rs7684253	T	C	0.551057	0.043886	0.007653	1e-08
rs7757975	T	G	0.157621	0.089493	0.01037	6.47e-18
rs7940646	C	T	0.678235	0.066302	0.008162	4.78e-16
rs8075138	T	C	0.39747	0.047889	0.007813	9.07e-10
rs9349379	G	A	0.410943	-0.083752	0.007953	6.69e-26
rs950570	T	C	0.070055	0.084732	0.014888	1.29e-08
rs953588	T	C	0.376122	0.053487	0.007802	7.38e-12
Exposure: Migraine; Outcome: Dementia with Lewy bodies
SNP	Effect allele	Other allele	EAF	β	SE	P
rs10166942	C	T	0.196551	-0.114712	0.009744	5.89e-32
rs1019990	T	C	0.298565	-0.055414	0.008378	3.87e-11
rs10234636	C	T	0.886363	-0.109622	0.011679	6.6e-21
rs1025497	G	A	0.626571	0.049928	0.007913	2.89e-10
rs10456100	T	C	0.282908	0.060734	0.008469	7.75e-13
rs10849061	T	C	0.513723	-0.063157	0.007592	9.36e-17
rs11153082	G	A	0.323576	0.097701	0.008039	6.02e-34
rs11172113	C	T	0.422603	-0.117366	0.007757	1.15e-51
rs11187838	A	G	0.432135	-0.06569	0.00771	1.68e-17
rs11624776	C	A	0.313198	-0.05158	0.008396	8.34e-10
rs11657101	A	G	0.371153	0.061037	0.009261	4.54e-11
rs11782673	G	A	0.164018	-0.057013	0.010327	3.46e-08
rs12025158	A	G	0.351341	0.050878	0.007959	1.69e-10
rs12260436	C	A	0.250348	0.053511	0.008657	6.55e-10
rs13078967	C	A	0.026643	-0.16296	0.025239	1.11e-10
rs17303101	A	G	0.292176	0.069093	0.008418	2.37e-16
rs1925950	A	G	0.647019	-0.076042	0.007921	8.49e-22
rs2078371	C	T	0.118133	0.130542	0.011465	5.34e-30
rs2672592	T	G	0.362116	0.044135	0.007855	1.97e-08
rs28451064	A	G	0.133371	-0.065956	0.011788	2.26e-08
rs34273564	T	C	0.482779	0.042292	0.007631	3.06e-08
rs4075749	G	A	0.314101	0.046128	0.008158	1.61e-08
rs42854	C	G	0.688121	-0.064462	0.008085	1.63e-15
rs4910165	G	C	0.677481	0.066382	0.008157	4.23e-16
rs6046147	T	C	0.248893	0.062723	0.008693	5.61e-13
rs6057599	T	C	0.339255	0.044739	0.008084	3.2e-08
rs6904682	T	C	0.445564	-0.045142	0.007638	3.52e-09
rs72926788	C	T	0.037038	-0.130256	0.0232	2.02e-08
rs7518255	A	G	0.218005	0.121654	0.00901	1.66e-41
rs7684253	T	C	0.551057	0.043886	0.007653	1e-08
rs7757975	T	G	0.157621	0.089493	0.01037	6.47e-18
rs8075138	T	C	0.39747	0.047889	0.007813	9.07e-10
rs9349379	G	A	0.410943	-0.083752	0.007953	6.69e-26
rs950570	T	C	0.070055	0.084732	0.014888	1.29e-08
rs953588	T	C	0.376122	0.053487	0.007802	7.38e-12
Exposure: Any Dementia; Outcome: Migraine
SNP	Effect allele	Other allele	EAF	β	SE	P
rs1132899	C	T	0.554731	0.166302	0.0125223	3e-40
rs116504986	A	G	0.0727646	0.155484	0.0233555	2.79e-11
rs1532278	C	T	0.583731	0.0836844	0.012623	3.37e-11
rs1582763	A	G	0.281718	-0.0856593	0.0138986	7.13e-10
rs28615360	A	G	0.0117207	0.625784	0.0520001	2.35e-33
rs50871	A	C	0.541927	-0.0983081	0.0123863	2.07e-15
rs5848	T	C	0.343754	0.086453	0.0130249	3.19e-11
rs6661489	C	T	0.791889	-0.0828349	0.0150977	4.1e-08
rs6733839	T	C	0.373627	0.086188	0.0128751	2.17e-11
rs76222888	C	T	0.0186426	0.246046	0.0445444	3.32e-08
rs76396605	T	C	0.0320768	0.46859	0.0323937	2e-47
rs77765233	A	G	0.122385	0.106336	0.0187343	1.38e-08
rs8113128	C	A	0.0427532	0.334895	0.0294411	5.57e-30
rs9468	C	T	0.0967726	-0.129818	0.0215949	1.84e-09
Exposure: Alzheimer’s disease; Outcome: Migraine
SNP	Effect allele	Other allele	EAF	β	SE	P
rs10792832	A	G	0.3578	-0.1056	0.0084	6.33e-36
rs11218343	T	C	0.961	0.1654	0.0214	1.01e-14
rs112481437	A	G	0.0281	0.2935	0.0278	4.86e-26
rs113706587	A	G	0.1103	0.0925	0.0133	3.38e-12
rs114335056	A	G	0.8674	0.096	0.0134	7.33e-13
rs117310449	T	C	0.0169	0.7701	0.0338	3.26e-115
rs117618017	T	C	0.1439	0.113	0.0119	1.75e-21
rs11769559	T	C	0.5941	0.0695	0.0085	4e-16
rs12151021	A	G	0.3357	0.1055	0.0093	4.09e-30
rs12325539	T	C	0.6189	0.0567	0.0084	1.25e-11
rs12444183	A	G	0.3872	-0.0591	0.0084	2.21e-12
rs12590654	A	G	0.3279	-0.0693	0.0087	2.08e-15
rs13276936	T	C	0.4662	0.0483	0.0081	2.83e-09
rs1582763	A	G	0.371	-0.086	0.0084	1.65e-24
rs1693551	T	C	0.5328	-0.0459	0.0081	1.79e-08
rs17125924	A	G	0.9108	-0.0881	0.0142	5.82e-10
rs190651665	T	G	0.9701	0.1598	0.026	8.37e-10
rs2070902	T	C	0.2539	-0.0537	0.0094	1.05e-08
rs2154481	T	C	0.5236	0.05	0.0082	1.02e-09
rs2526377	A	G	0.5551	0.0452	0.0082	4.11e-08
rs2830489	T	C	0.2809	-0.0547	0.0091	1.72e-09
rs28577986	A	G	0.2632	0.0698	0.0111	3.38e-10
rs34173062	A	G	0.0814	0.1139	0.0163	2.93e-12
rs365653	A	G	0.8918	0.256	0.0146	1.85e-68
rs4292	T	C	0.617	0.0688	0.0084	3.47e-16
rs4485362	T	G	0.5396	0.0463	0.0083	2e-08
rs4690325	A	G	0.1999	-0.0584	0.0102	9.46e-09
rs563366239	A	G	0.9878	0.2978	0.0428	3.28e-12
rs57402520	A	G	0.1217	0.0905	0.0126	6.59e-13
rs5848	T	C	0.2886	0.0646	0.0092	1.76e-12
rs593742	A	G	0.7052	0.061	0.009	1.04e-11
rs6014724	A	G	0.9102	0.1176	0.0145	4.84e-16
rs61762319	A	G	0.9737	-0.143	0.0255	2.14e-08
rs62375397	T	C	0.2104	0.0746	0.01	8.58e-14
rs6586028	T	C	0.8036	0.0791	0.0103	1.33e-14
rs6656401	A	G	0.1881	0.1253	0.0104	2.84e-33
rs67250450	T	C	0.7875	0.0559	0.01	2.02e-08
rs6733839	T	C	0.3891	0.1686	0.0084	6.48e-90
rs6846529	T	C	0.7174	-0.0673	0.0091	1.25e-13
rs7068231	T	G	0.4026	-0.0487	0.0084	6.79e-09
rs7225002	A	G	0.597	0.0537	0.0084	1.78e-10
rs73223431	T	C	0.3694	0.0656	0.0084	5.34e-15
rs7384878	T	C	0.69	0.0775	0.0089	2.13e-18
rs74504435	A	G	0.9065	0.0842	0.0141	2.05e-09
rs74685827	T	G	0.9814	-0.1964	0.0303	8.63e-11
rs74745468	A	G	0.0875	0.0822	0.0145	1.4e-08
rs7912495	A	G	0.5381	-0.0572	0.0082	2.87e-12
rs867230	A	C	0.6031	0.1009	0.0084	1.5e-33
rs9394766	A	G	0.7013	0.0616	0.0088	3.27e-12
rs9676738	A	G	0.0419	0.1689	0.0228	1.24e-13
rs976271	A	G	0.3613	0.0467	0.0084	3.24e-08
Exposure: Vascular dementia; Outcome: Migraine
SNP	Effect allele	Other allele	EAF	β	SE	P
rs1145778	C	T	0.56662	-0.151413	0.0302468	5.56e-07
rs115337854	A	C	0.00797194	0.67904	0.144672	2.68e-06
rs117241576	G	A	0.0110223	-0.869847	0.18604	2.93e-06
rs12804247	T	G	0.070781	0.258143	0.0545863	2.26e-06
rs186291940	T	C	0.0306576	-0.454191	0.10167	7.92e-06
rs189780388	T	C	0.00406218	0.806885	0.178274	6.01e-06
rs2182542	A	G	0.856831	0.196517	0.0443756	9.49e-06
rs2423040	C	T	0.103328	-0.261019	0.0517525	4.57e-07
rs2687963	A	G	0.729031	0.162855	0.0346921	2.68e-06
rs2972558	T	C	0.76456	0.188833	0.0362323	1.87e-07
rs33585	G	A	0.0920689	0.22737	0.0492125	3.83e-06
rs35341046	C	T	0.0391971	-0.471424	0.0897681	1.51e-07
rs362044	G	A	0.272671	0.158842	0.0343006	3.64e-06
rs429358	C	T	0.176844	0.654291	0.0370172	6.5e-70
rs4675290	C	T	0.7532	0.170335	0.0357346	1.87e-06
rs4848625	T	C	0.180189	-0.191027	0.0400269	1.82e-06
rs59098711	C	T	0.323547	-0.147452	0.0327372	6.67e-06
rs72697948	A	G	0.00706497	0.727707	0.147814	8.52e-07
rs75381851	G	A	0.03137	0.367894	0.0774618	2.04e-06
rs78240756	A	G	0.0501331	0.291641	0.0659716	9.84e-06
rs8002337	C	A	0.938042	-0.272391	0.0581861	2.85e-06
rs9559779	A	G	0.402174	-0.152149	0.0309537	8.86e-07
rs9562649	T	C	0.452579	0.143581	0.0309782	3.57e-06
Exposure: Frontotemporal dementia; Outcome: Migraine
SNP	Effect allele	Other allele	EAF	β	SE	P
rs10840161	G	A	NA	0.2041	0.0433	2.43e-06
rs11783033	C	T	NA	-0.3032	0.068	8.24e-06
rs11903208	G	A	NA	-0.3726	0.0776	1.59e-06
rs302665	A	G	NA	0.2109	0.0441	1.76e-06
rs6984249	G	A	NA	-0.2328	0.0507	4.45e-06
rs75849915	C	T	NA	0.3954	0.0766	2.46e-07
rs769449	G	A	NA	-0.3173	0.0619	2.99e-07
rs76958490	C	T	NA	-0.8235	0.1803	4.97e-06
rs79207879	G	A	NA	-0.5477	0.1094	5.51e-07
rs79642458	T	C	NA	-0.5462	0.1167	2.84e-06
Exposure: Dementia with Lewy bodies; Outcome: Migraine
SNP	Effect allele	Other allele	EAF	β	SE	P
rs2230288	T	C	0.00906382	1.06082	0.149491	1.28e-12
rs3806789	C	T	0.502732	-0.239315	0.0371566	1.19e-10
rs6599388	T	C	0.310388	0.220396	0.0399821	3.54e-08
rs6733839	T	C	0.361559	0.22653	0.0385412	4.16e-09
rs769449	A	G	0.100074	0.902123	0.0538205	4.65e-63
